# Supplementary material for: Novel Therapeutic Strategy for Renal Cell Carcinoma: Niclosamide Enhances Sunitinib Efficacy via DNA Repair and Cell Cycle Pathways
Source: Int J Mol Sci. 2025 Nov 11;26(22):10922. doi: 10.3390/ijms262210922 (PMC12653009; doi:10.3390/ijms262210922)
Supplement: Supplementary file 1 [file ijms-26-10922-s001.zip]

Archive with 9 entries (9 files):
- ijms-3909176-supplementary.pdf
- supple figure legend .pdf
- Supple Figure S1.tif
- Supple Figure S2.tif
- Supple Figure S3.tif
- Supple Figure S4.tif
- Supple Figure S5.tif
- Supple Figure S6.tif
- Supple Figure S7.tif
